# Supplementary material for: Case report: A case of Rabson–Mendenhall syndrome: long-term follow-up and therapeutic management with empagliflozin
Source: Front Genet. 2024 Jun 24;15:1414451. doi: 10.3389/fgene.2024.1414451 (PMC11228259; doi:10.3389/fgene.2024.1414451)
Supplement: Supplementary file 1 [file Table1.XLSX]

## Sheet: Foglio1
Reference	Age (years)	Pre-SGLT2i therapy	Post-SGLT2i therapy	Maximum dosage SGLT2i (per day)	Treatment duration (month)	Pre-treatment glycated hemoglobin (%)	Post-treatment glycated hemoglobin (%)	Genetic mutation
Galderisi et al. Pediatrics	11	metformin 500 mg 3 times per day Ramipril glargine (0.8 U/kg per day)	Empaglifozin Insulin (0.8 U/kg per day)	10 mg	3	>14	11.5	INSR mutations p.Glu238Lys and p.Glu1074Gln
Galderisi et al. Pediatrics	12	/	Dapaglifozin	5 mg	6	8.5	6.2	homozygous for the INSR mutation Cys293Arg
Nagashima et al. Journal of diabetes investigation	31	120 U/day insulin Acarbose 300 mg/day Metformin 2250 mg/day	Ipraglifozin Acarbose 300 mg/day Metformin 2250 mg/day	50 mg	2	10	7.5	in‐frame heterozygous INSR deletion mutation (ΔLeu999)
Dos Santos, Sarah Simaan et al. Hormone research in paediatrics.	11	>5 IU/kg/day insulin pioglitazone metformin	Empaglifozin reduction of 30% IU/kg/day of insulin	5 mg	7	10.5	7.7	missense mutation in exon 19 (NM_000208.3: 3845C>T, p.Ala1162Val) and an intronic variant located in the canonical splice acceptor site of intron 3 (c.975-2A>T)
